# Supplementary material for: Invoking self-related and social thoughts impacts online information sharing
Source: Soc Cogn Affect Neurosci. 2023 Mar 3;18(1):nsad013. doi: 10.1093/scan/nsad013 (PMC10088358; doi:10.1093/scan/nsad013)
Supplement: nsad013_Supp [file nsad013_supp.zip]

Archive with 1 entries (1 files):
- SI_SCAN_FINAL_cleancorrection.docx
